# Supplementary material for: Reelin Protects against Colon Pathology via p53 and May Be a Biomarker for Colon Cancer Progression
Source: Biology (Basel). 2022 Sep 26;11(10):1406. doi: 10.3390/biology11101406 (PMC9598338; doi:10.3390/biology11101406)
Supplement: Supplementary file 1 [file biology-11-01406-s001.zip]

Archive with 1 entries (1 files):
- biology-1881099-supplementary.pdf
